# Supplementary material for: Straw-Based Activated Carbon: Optimization of the Preparation Procedure and Performance of Volatile Organic Compounds Adsorption
Source: Materials (Basel). 2021 Jun 14;14(12):3284. doi: 10.3390/ma14123284 (PMC8232107; doi:10.3390/ma14123284)
Supplement: Supplementary file 1 [file materials-14-03284-s001.zip]

Archive with 1 entries (1 files):
- materials-1250410-supplementary.pdf
